# Supplementary material for: Oversized cells activate global proteasome-mediated protein degradation to maintain cell size homeostasis
Source: eLife. 2025 Jan 10;14:e75393. doi: 10.7554/eLife.75393 (PMC11810107; doi:10.7554/eLife.75393)
Supplement: Figure 1—source data 1. — Figure1_Script.m generates Figure 1B-E. [file elife-75393-fig1-data1.zip]

Archive with 3 entries (2 files):
- Figure 1_1/
- Figure 1_1/Figure1_Data.mat
- Figure 1_1/Figure1_Script.m
