# Supplementary material for: Oversized cells activate global proteasome-mediated protein degradation to maintain cell size homeostasis
Source: eLife. 2025 Jan 10;14:e75393. doi: 10.7554/eLife.75393 (PMC11810107; doi:10.7554/eLife.75393)
Supplement: Figure 1—figure supplement 1—source data 1. — Figure1S1A_Script.m generates Figure 1—figure supplement 1A. Figure1S1B_Script.m generates Figure 1—figure supplement 1B. [file elife-75393-fig1-figsupp1-data1.zip]

Archive with 4 entries (3 files):
- Figure 1_2/
- Figure 1_2/Figure1S1A_Script.m
- Figure 1_2/Figure1S1B_Script.m
- Figure 1_2/Figure1S1_Data.mat
