# Supplementary material for: Oversized cells activate global proteasome-mediated protein degradation to maintain cell size homeostasis
Source: eLife. 2025 Jan 10;14:e75393. doi: 10.7554/eLife.75393 (PMC11810107; doi:10.7554/eLife.75393)
Supplement: Figure 3—source data 1. — Figure3A_Script.m generates Figure 3. Figure3S1_Script.m generates Figure 3—figure supplement 1A-B. [file elife-75393-fig3-data1.zip]

Archive with 6 entries (5 files):
- Figure 3_1/
- Figure 3_1/Figure3A_Data.mat
- Figure 3_1/Figure3A_Script.m
- Figure 3_1/Figure3S1_G2_Data.mat
- Figure 3_1/Figure3S1_Script.m
- Figure 3_1/Figure3S1_S_Data.mat
