# Supplementary material for: Oversized cells activate global proteasome-mediated protein degradation to maintain cell size homeostasis
Source: eLife. 2025 Jan 10;14:e75393. doi: 10.7554/eLife.75393 (PMC11810107; doi:10.7554/eLife.75393)
Supplement: Figure 3—source data 2. — Figure3BCD_S3_Script.m generates Figure 3B–D, Figure 3—figure supplement 3. Figure3S2_Script.m generates Figure 3—figure supplement 2A-B. Figure3S4_part1_Script.m and Figure3S4_part2_Script.m generate Figure 3—figure supplement 4A-I. [file elife-75393-fig3-data2.zip]

Archive with 7 entries (6 files):
- Figure 3_2/
- Figure 3_2/Figure3BCD_Data.mat
- Figure 3_2/Figure3BCD_S3_Script.m
- Figure 3_2/Figure3S2_Script.m
- Figure 3_2/Figure3S4_part1_Script.m
- Figure 3_2/Figure3S4_part2_Data.mat
- Figure 3_2/Figure3S4_part2_Script.m
