# Supplementary material for: Oversized cells activate global proteasome-mediated protein degradation to maintain cell size homeostasis
Source: eLife. 2025 Jan 10;14:e75393. doi: 10.7554/eLife.75393 (PMC11810107; doi:10.7554/eLife.75393)
Supplement: Figure 3—source data 3. — Figure3E_3S5B_Script.m generates Figure 3E, Figure 3—figure supplement 5B. Figure3F_Script.m generates Figure 3F. [file elife-75393-fig3-data3.zip]

Archive with 4 entries (3 files):
- Figure 3_3/
- Figure 3_3/Figure3E_3S5B_Script.m
- Figure 3_3/Figure3F_Data.mat
- Figure 3_3/Figure3F_Script.m
