# Supplementary material for: Oversized cells activate global proteasome-mediated protein degradation to maintain cell size homeostasis
Source: eLife. 2025 Jan 10;14:e75393. doi: 10.7554/eLife.75393 (PMC11810107; doi:10.7554/eLife.75393)
Supplement: Figure 3—source data 4. — Figure3G_3S6_Script.m generates Figure 3G, Figure 3—figure supplement 6A–D. [file elife-75393-fig3-data4.zip]

Archive with 3 entries (2 files):
- Figure 3_4/
- Figure 3_4/Figure3G_3S6_Data.mat
- Figure 3_4/Figure3G_3S6_Script.m
