# Supplementary material for: Oversized cells activate global proteasome-mediated protein degradation to maintain cell size homeostasis
Source: eLife. 2025 Jan 10;14:e75393. doi: 10.7554/eLife.75393 (PMC11810107; doi:10.7554/eLife.75393)
Supplement: Figure 3—figure supplement 5—source data 1. [file elife-75393-fig3-figsupp5-data1.zip]

Archive with 2 entries (1 files):
- Figure 3_5/
- Figure 3_5/Figure3S5A_Data_Labeled.pptx
