# Supplementary material for: Oversized cells activate global proteasome-mediated protein degradation to maintain cell size homeostasis
Source: eLife. 2025 Jan 10;14:e75393. doi: 10.7554/eLife.75393 (PMC11810107; doi:10.7554/eLife.75393)
Supplement: Figure 3—figure supplement 5—source data 2. [file elife-75393-fig3-figsupp5-data2.zip]

Archive with 3 entries (2 files):
- Figure 3_6/
- Figure 3_6/Figure3S5A_Data_PSMB5_TopRowLanes5to7.tif
- Figure 3_6/Figure3S5A_Data_Vinculin_TopRowLanes5to7.tif
