# Supplementary material for: Oversized cells activate global proteasome-mediated protein degradation to maintain cell size homeostasis
Source: eLife. 2025 Jan 10;14:e75393. doi: 10.7554/eLife.75393 (PMC11810107; doi:10.7554/eLife.75393)
Supplement: Figure 4—source data 1. — Figure4AB_Script.m generates Figure 4A and B. Figure 4C_Script.m generates Figure 4C. Figure 4DE_Script.m generates Figure 4D and E. Figure4S1A_Script.m generates Figure 4—figure supplement 1A. Figure4S1B_Script.m generates Figure 4—figure supplement 1B. [file elife-75393-fig4-data1.zip]

Archive with 9 entries (8 files):
- Figure 4_1/
- Figure 4_1/Figure4AB_Data.mat
- Figure 4_1/Figure4AB_Script.m
- Figure 4_1/Figure4CDE_Data.mat
- Figure 4_1/Figure4C_Script.m
- Figure 4_1/Figure4DE_Script.m
- Figure 4_1/Figure4S1A_Data.mat
- Figure 4_1/Figure4S1A_Script.m
- Figure 4_1/Figure4S1B_Script.m
