# Supplementary material for: Oversized cells activate global proteasome-mediated protein degradation to maintain cell size homeostasis
Source: eLife. 2025 Jan 10;14:e75393. doi: 10.7554/eLife.75393 (PMC11810107; doi:10.7554/eLife.75393)
Supplement: Figure 4—figure supplement 2—source data 1. — Figure4S2_Script.m generates Figure 4—figure supplement 2A-C. [file elife-75393-fig4-figsupp2-data1.zip]

Archive with 4 entries (3 files):
- Figure 4_2/
- Figure 4_2/Figure4S2AB_Data.mat
- Figure 4_2/Figure4S2C_Data.mat
- Figure 4_2/Figure4S2_Script.m
